# Supplementary material for: Oligodendrocyte‐derived exosomes‐containing SIRT2 ameliorates depressive‐like behaviors and restores hippocampal neurogenesis and synaptic plasticity via the AKT/GSK‐3β pathway in depressed mice
Source: CNS Neurosci Ther. 2024 Mar 4;30(3):e14661. doi: 10.1111/cns.14661 (PMC10912796; doi:10.1111/cns.14661)
Supplement: Supplementary file 1 — Figures S1–S12 [file CNS-30-e14661-s001.zip]

Archive with 2 entries (2 files):
- Supplement File 1-Figure Captions.doc
- Supplement File 1-Revision.pdf
